# Supplementary material for: Maternal smoking in pregnancy and blood pressure during childhood and adolescence: a meta-analysis
Source: Eur J Pediatr. 2023 Feb 24;182(5):2119–32. doi: 10.1007/s00431-023-04836-1 (PMC10175379; doi:10.1007/s00431-023-04836-1)
Supplement: Supplementary file 13 — Supplementary file13 (ODT 7 KB) [file 431_2023_4836_MOESM13_ESM.odt]

Supplementary Table 5. GRADE evidence profile
Number of studies
Study design
Risk of bias
Inconsistency
Uncertainty or lack of direct evidence
Inaccuracy
Publication bias
Other considerations
Quality
Systolic blood pressure
15 (SBP)
Cohort studies
Serious limitations1
No serious limitations
No serious limitations
No serious limitations
Detected
-
Low
6 (DBP)
Cohort studies
Serious limitations1
Serious limitations
No serious limitations
Serious limitations
Detected
-
Very low
1 Classification, selection, information, detection, confounding, observer bias, etc.
